# Supplementary material for: Metabolic Dysregulation, Inflammation, and Median Nerve Dysfunction in Patients with Type 2 Diabetes Mellitus with Carpal Tunnel Syndrome
Source: Int J Mol Sci. 2026 May 30;27(11):4995. doi: 10.3390/ijms27114995 (PMC13256965; doi:10.3390/ijms27114995)
Supplement: Supplementary file 1 [file ijms-27-04995-s001.zip]

Archive with 1 entries (1 files):
- ijms-4301329-supplementary.pdf
